# Supplementary material for: Exploring predictive models to improve the accuracy of Housing Price Index forecasts in India’s real estate sector
Source: PLoS One. 2026 Jan 23;21(1):e0341026. doi: 10.1371/journal.pone.0341026 (PMC12829794; doi:10.1371/journal.pone.0341026)
Supplement: S1 File — (XLSX) [file pone.0341026.s001.xlsx]

## Sheet: quaterly data
Quarter	HPI	ddhpi
Q3.2019-20	278.771
Q4.2019-20	278.079
Q1.2020-21	281.433	4.04671
Q2.2020-21	278.453	-6.33463
Q3.2020-21	284.885	9.41177
Q4.2020-21	285.473	-5.84378
Q1.2021-22	286.981	0.920794
Q2.2021-22	285.083	-3.4072
Q3.2021-22	293.792	10.6077
Q4.2021-22	290.595	-11.9059
Q1.2022-23	296.609	9.21045
Q2.2022-23	298.03	-4.59332
Q3.2022-23	302.038	2.58815
Q4.2022-23	303.914	-2.13226
Q1.2023-24	311.884	6.09356
Q2.2023-24	308.596	-11.2582
Q3.2023-24	313.548	8.2402
Q4.2023-24	316.325	-2.17437
Q1.2024-25	322.177	3.0742
Q2.2024-25(P)**	322	-6.02866

## Sheet: monthly data
Months	dcpi	dtdp	fsi
2019M10			-0.878387
2019M11	1.6	0	-1.34782
2019M12	2.4	1.86612e+06	-0.244818
2020M01	-0.4	-421394	0.0204937
2020M02	-1.5	-958667	1.1168
2020M03	-0.6	3.44603e+06	8.65527
2020M04	2.1	-6.78361e+06	3.05187
2020M05	-0.7	952757	0.074561
2020M06	1.5	2.13322e+06	-3.19495
2020M07	2	-224682	-1.92489
2020M08	0.7	-1.06489e+06	-0.844452
2020M09	2.1	2.47066e+06	-1.98021
2020M10	2.3	-788002	1.11639
2020M11	0.9	-520515	-3.46345
2020M12	-2.2	3.0815e+06	-2.38587
2021M01	-1.7	-1.89358e+06	-1.16431
2021M02	-0.1	-211902	-2.11336
2021M03	0	5.1079e+06	0.108179
2021M04	0.9	-5.32162e+06	0.972847
2021M05	3.5	-700522	-0.980332
2021M06	1	2.18444e+06	-1.25604
2021M07	1.1	753688	0.0177878
2021M08	0.4	-507293	-0.75544
2021M09	0.4	1.12524e+06	-1.59702
2021M10	2.3	-645642	-0.907579
2021M11	1.3	633078	0.830303
2021M12	-0.6	2.51583e+06	1.61548
2022M01	-0.6	-2.80094e+06	-0.896416
2022M02	0.3	-132000	0.725233
2022M03	2	5.42896e+06	1.20663
2022M04	2.1	-4.37946e+06	-1.11796
2022M05	1.7	225162	2.92432
2022M06	1.1	1.28637e+06	1.53488
2022M07	0.7	-823972	-0.561219
2022M08	1	131572	-2.39237
2022M09	1.1	2.46799e+06	-0.0647088
2022M10	1.5	-2.28886e+06	0.870954
2022M11	-0.1	687031	-1.4483
2022M12	-0.7	1.86594e+06	-0.145446
2023M01	0.7	-1.38251e+06	1.09339
2023M02	0.1	-599017	1.2352
2023M03	0.1	5.3639e+06	0.865175
2023M04	0.8	-5.32953e+06	-0.748407
2023M05	1	1.38118e+06	-0.950989
2023M06	2.1	1.40614e+06	-0.235221
2023M07	5.7	-1.10106e+06	-0.95667
2023M08	0	748611	0.415731
2023M09	-1.8	760722	-0.265004
2023M10	1.2	-710668	0.787372
2023M11	1.2	115100	0.0720062
2023M12	-0.6	2.55641e+06	-2.60512
2024M01	-0.3	-1.16903e+06	-0.0869588
2024M02	0.1	-7829.66	-0.256055
2024M03	0.4	4.65234e+06	-0.0886943
2024M04	0.7	-5.01971e+06	-0.599041
2024M05	0.9	1.20455e+06	-0.135491
2024M06	2.8	640840	-0.922175
2024M07	3.1	9.67205e+06	-1.01929
2024M08	0.1	-9.44651e+06	-1.01929
2024M09	1.3	1	-1.01929
